# Supplementary material for: Clinical parameter-based prediction of DNA methylation classification generates a prediction model of prognosis in patients with juvenile myelomonocytic leukemia
Source: Sci Rep. 2022 Aug 30;12:14753. doi: 10.1038/s41598-022-18733-4 (PMC9427938; doi:10.1038/s41598-022-18733-4)
Supplement: Supplementary file 2 — Supplementary Information. [file 41598_2022_18733_MOESM2_ESM.xlsx]

## Sheet: Sheet1
No	Methylation classification	sex_male	age>24months	plt<33000	HbF_elevation	ptpn11	nras	kras	cbl	monosomy7
1	HM/IM	0	1	0	1	1	0	0	0	0
2	LM	0	0	0	0	0	0	1	0	0
3	LM	1	0	1	0	0	0	0	1	0
4	LM	0	0	1	0	0	1	0	0	0
5	HM/IM	1	1	0	0	0	0	0	0	1
6	LM	1	0	1	0	0	1	0	0	0
7	HM/IM	0	0	1	0	0	0	1	0	1
8	HM/IM	0	0	1	1	1	0	0	0	0
9	HM/IM	0	1	1	1	0	0	0	0	0
10	HM/IM	1	1	0	0	1	0	0	0	1
11	HM/IM	0	1	1	1	0	0	1	0	0
12	LM	1	0	1	0	0	0	0	0	0
13	LM	0	0	1	0	0	1	0	0	0
14	HM/IM	0	0	1	1	1	0	0	0	0
15	HM/IM	0	1	1	0	1	0	0	0	1
16	LM	0	1	1	0	0	0	0	0	0
17	HM/IM	0	0	1	1	1	0	0	0	0
18	LM	1	0	0	1	0	0	0	0	0
19	HM/IM	1	1	0	1	1	0	0	0	0
20	LM	1	0	0	0	0	0	0	1	0
21	LM	0	1	1	0	0	1	0	0	0
22	HM/IM	1	1	1	1	1	0	0	0	0
23	LM	0	0	1	0	0	1	0	0	0
24	HM/IM	0	1	0	0	1	0	0	0	1
25	HM/IM	0	1	1	1	1	0	0	0	0
26	HM/IM	0	0	1	0	0	0	1	0	1
27	LM	0	1	1	0	0	0	1	0	0
28	HM/IM	1	1	1	1	1	0	0	0	0
29	HM/IM	0	0	0	0	0	0	1	0	0
30	LM	0	0	1	0	0	0	1	0	0
31	LM	0	0	1	1	0	0	0	0	0
32	LM	0	0	1	0	0	0	0	1	0
33	LM	1	1	1	0	0	0	1	0	0
34	LM	0	0	0	0	0	0	0	1	0
35	HM/IM	0	1	0	1	1	0	0	0	0
36	HM/IM	0	1	1	1	1	0	0	0	0
37	HM/IM	0	1	1	1	1	0	0	0	0
38	HM/IM	0	1	0	0	1	0	0	0	0
39	HM/IM	0	1	1	1	1	0	0	0	0
40	HM/IM	1	1	1	1	1	0	0	0	0
41	LM	0	1	1	0	0	0	1	0	0
42	LM	1	0	1	0	0	0	0	1	0
43	HM/IM	1	0	0	1	1	0	0	0	0
44	HM/IM	0	1	1	1	1	0	0	0	0
45	LM	0	0	0	1	0	1	0	0	0
46	HM/IM	0	1	1	0	1	0	0	0	0
47	HM/IM	0	0	0	1	1	0	0	0	0
48	HM/IM	1	1	0	1	0	0	0	0	0
49	LM	1	0	1	0	0	0	0	1	0
50	LM	0	0	0	0	1	0	0	0	0
51	LM	1	0	0	1	0	0	0	1	0
52	HM/IM	0	0	0	1	1	0	0	0	0
53	LM	0	0	1	1	1	0	0	0	0
54	LM	1	0	0	0	0	0	0	1	0
55	HM/IM	0	0	0	1	0	0	0	0	0
56	HM/IM	0	1	1	0	0	0	0	0	1
57	LM	0	0	0	1	1	0	0	0	0
58	LM	0	0	0	1	0	0	0	0	0
59	LM	0	0	1	1	0	0	1	0	0
60	LM	1	0	1	0	0	0	0	0	0
61	HM/IM	1	1	0	1	0	0	0	0	0
62	LM	0	0	0	1	0	1	0	0	0
63	LM	0	0	0	0	0	1	0	0	0
64	HM/IM	1	1	0	1	1	0	0	0	0
65	LM	1	1	1	0	0	0	1	0	0
66	HM/IM	0	1	1	1	0	0	0	0	0
67	HM/IM	0	1	0	1	1	0	0	0	0
68	LM	1	0	1	0	0	0	0	1	0
69	LM	1	0	0	0	0	0	0	1	0
70	HM/IM	0	0	0	1	1	0	0	0	0
71	HM/IM	1	0	1	1	1	0	0	0	0
72	LM	0	0	0	1	0	1	0	0	0
73	HM/IM	0	1	1	1	1	0	0	0	0
74	LM	0	0	1	0	0	1	0	0	0
75	HM/IM	0	0	0	1	0	0	1	0	0
76	LM	1	0	1	1	0	0	0	1	0
77	LM	0	0	0	0	0	0	0	1	0
78	HM/IM	1	0	1	0	0	0	0	0	0
79	LM	0	0	0	0	0	1	0	0	0
80	LM	1	0	1	0	0	0	1	0	0
81	HM/IM	0	0	0	1	0	1	0	0	0
82	LM	0	0	0	1	1	0	0	0	0
83	LM	1	0	1	0	0	0	0	1	0
84	LM	0	0	1	1	0	0	0	0	0
85	LM	0	0	0	1	0	0	0	1	0
86	HM/IM	0	1	1	1	1	0	0	0	0
87	LM	1	0	0	1	0	0	1	0	0
88	HM/IM	0	1	1	1	1	0	0	0	1
89	LM	0	0	0	0	0	0	0	1	0
90	LM	1	0	0	1	0	0	0	1	0
91	LM	0	1	1	0	0	0	0	1	0
92	LM	0	0	1	0	0	0	0	0	0
93	LM	1	0	0	0	1	0	0	0	0
94	HM/IM	0	0	1	1	0	1	0	0	0
95	HM/IM	0	0	0	0	1	0	0	0	0
96	HM/IM	0	1	0	1	1	0	0	0	0
97	HM/IM	0	1	1	1	0	0	0	0	0
98	HM/IM	1	1	1	1	1	0	0	0	0
99	HM/IM	0	0	0	1	1	0	0	0	0
100	HM/IM	0	0	1	1	0	0	1	0	0
101	LM	1	0	0	0	0	1	0	0	0
102	HM/IM	0	0	0	0	0	0	0	1	0
103	HM/IM	0	0	0	1	0	0	1	0	0
104	HM/IM	0	0	0	1	0	0	0	0	0
105	HM/IM	1	1	0	1	0	0	1	0	0
106	HM/IM	0	1	0	1	1	0	0	0	0
107	HM/IM	0	1	1	1	1	0	0	0	0
108	LM	0	0	0	0	0	1	0	0	0
109	LM	0	0	0	0	0	1	0	0	0
110	HM/IM	0	1	1	1	1	0	0	0	0
111	HM/IM	0	0	0	0	0	1	0	0	0
112	HM/IM	0	1	0	1	0	0	0	0	0
113	HM/IM	0	1	0	1	0	0	1	0	0
114	LM	0	0	0	0	0	0	0	1	0
115	LM	0	0		1	0	0	0	0	0
116	HM/IM	0	1	0	0	1	0	0	0	1
117	HM/IM	0	1	0	1	1	0	0	0	0
118	LM	1	0	0	0	0	0	0	0	0
119	LM	1	0	0	0	0	0	0	0	0
120	LM	0	0	1	0	0	1	0	0	0
121	LM	0	0	0	0	0	0	0	1	0
122	HM/IM	1	1	1	1	1	0	0	0	0
123	LM	1	0	1	0	0	0	0	1	0
124	HM/IM	1	0	0	1	0	0	1	0	0
125	LM	1	0	0	0	0	0	0	1	0
126	HM/IM	0	1	0	1	1	0	0	0	0
127	HM/IM	1	0	0	1	0	0	0	0	0
128	HM/IM	0	1	0	1	1	0	0	0	0
